# Supplementary material for: The Burden of Hospitalization and Rehospitalization Among Patients Hospitalized with Severe Community-Acquired Bacterial Pneumonia in the United States, 2018–2022
Source: Antibiotics (Basel). 2025 Jun 25;14(7):642. doi: 10.3390/antibiotics14070642 (PMC12291879; doi:10.3390/antibiotics14070642)
Supplement: Supplementary file 1 [file antibiotics-14-00642-s001.zip]

Archive with 1 entries (1 files):
- antibiotics-3620996-supplementary.pdf
